# Supplementary material for: A Maize Male Gametophyte-Specific Gene Encodes ZmLARP6c1, a Potential RNA-Binding Protein Required for Competitive Pollen Tube Growth
Source: Front Plant Sci. 2021 Feb 25;12:635244. doi: 10.3389/fpls.2021.635244 (PMC7947365; doi:10.3389/fpls.2021.635244)
Supplement: Supplementary Table 1 — Primers used in this study. [file Table_1.XLSX]

## Sheet: Supplementary Table 1
Supplementary Table 1 │ Primers used in this study
Name	Forward Primer	Reverse Primer	Process
ZmLARP6c1-1	CTTCGCACCTCCACAAAGCT	GTCGGACTTGGAAGCCCTTG	Transgenic identification
ZmLARP6c1-2	ACGAAACTCCTCCGATCCTGT	CTTGCTGACCTTCCCACGAC	Excision allele identification
Ac5prime-178	GTGAAACGGTCGGGAAACTAGCTCTAC		Transgenic identification
ZmLARP6c1-1	GCAGCAGCAAGAGGAGCAGC	CTCTGCGGCGCCGTGATGTG	Real-time qPCR
ZmLARP6c1-2	TGAGTGACGACGGCAAGAAA	TCTTCACACTTCCCACGACG	Real-time qPCR
ZmLARP6c2	CGACTCCCCGACGGCGACAG	GCCGCCGTGCTGGTGCTGGT	Real-time qPCR
ZmLARP6b1	ATGCTGGTACCGGCCTATTG	AATCCCAGACAAAATGAACC	Real-time qPCR
ZmLARP6b2	ATTTAGGGCACGTTTAGTTT	TCAATTGTCATACTTTGCCT	Real-time qPCR
ZmLARP6b3	CCCCCCTTATGCAGTTTTGG	AATGATCAGTCCCCCGCAAA	Real-time qPCR
ZmLARP6a	GCAAGAAATGGAACACAAAA	AAGTCAGGAAACATGCAAAG	Real-time qPCR
ZmUbiquitin 1	GTTTAAGCTGCCGATGTGCC	ACACAACACAACCGGTCCAT	Real-time qPCR

## Sheet: Supplementary Table 2
Supplementary Table 2｜Transmission of larp6c1::DsGFP in self cross
larp6c1::DsGFP/+ plant/season	# GFP kernels	# wt kernels	% GFP	P-value ( χ2)
1/2018	245	214	53.38	<10-6
2/2018	288	252	53.33	<10-6
3/2018	227	204	52.67	<10-6
4/2018	221	165	57.25	<10-6
5/2018	237	200	54.23	<10-6
6/2018	260	247	51.28	<10-6
